# Supplementary material for: Prevalence and factors associated with diabetic retinopathy among diabetic patients at Arbaminch General Hospital, Ethiopia: Cross sectional study
Source: PLoS One. 2017 Mar 2;12(3):e0171987. doi: 10.1371/journal.pone.0171987 (PMC5333821; doi:10.1371/journal.pone.0171987)
Supplement: S1 Dataset — (XLSX) [file pone.0171987.s001.xlsx]

## Sheet: Sheet1
id	sexofpatient	placeofresidence	familyhxofdiabetes	typeofdiabetes	baselineantiDMtaken	DurationofDm	baselineage	baselineSBPn	baselineDBPn	retinopathystatus
1	female	rural	No	type 2	oral agents alone	0-6years	<60yrs	<=140mmhg	<=90mmhg	censored
2	male	urban	Yes	type 2	oral agents alone	>=6 year	>=60yrs	<=140mmhg	<=90mmhg	censored
3	female	rural	No	type 2	insuline	0-6years	<60yrs	<=140mmhg	<=90mmhg	censored
4	male	urban	Yes	type 2	oral agents alone	>=6 year	<60yrs	>140mmhg	<=90mmhg	event
5	female	rural	No	type 2	oral agents alone	0-6years	<60yrs	>140mmhg	>90mmhg	censored
6	male	urban	No	type 2	oral agents alone	0-6years	<60yrs	>140mmhg	>90mmhg	event
7	female	urban	Yes	type 2	insuline and oral agents	>=6 year	<60yrs	>140mmhg	>90mmhg	event
8	male	urban	No	type 1	insuline	0-6years	<60yrs	<=140mmhg	<=90mmhg	censored
9	male	rural	No	type 2	oral agents alone	0-6years	>=60yrs	>140mmhg	<=90mmhg	censored
10	female	urban	Yes	type 2	oral agents alone	>=6 year	<60yrs	<=140mmhg	<=90mmhg	event
11	female	urban	No	type 2	oral agents alone	0-6years	<60yrs	>140mmhg	>90mmhg	censored
12	female	urban	No	type 2	insuline and oral agents	>=6 year	>=60yrs	<=140mmhg	<=90mmhg	event
13	male	urban	No	type 2	oral agents alone	0-6years	>=60yrs	<=140mmhg	<=90mmhg	event
14	male	rural	No	type 2	oral agents alone	0-6years	<60yrs	<=140mmhg	<=90mmhg	censored
15	female	rural	No	type 2	oral agents alone	>=6 year	<60yrs	<=140mmhg	<=90mmhg	censored
16	female	rural	No	type 2	oral agents alone	0-6years	<60yrs	<=140mmhg	<=90mmhg	censored
17	female	urban	Yes	type 2	oral agents alone	0-6years	<60yrs	<=140mmhg	<=90mmhg	censored
18	male	urban	No	type 1	insuline	0-6years	<60yrs	<=140mmhg	<=90mmhg	censored
19	male	rural	Yes	type 1	insuline	>=6 year	<60yrs	<=140mmhg	<=90mmhg	event
20	female	urban	Yes	type 2	insuline and oral agents	0-6years	<60yrs	<=140mmhg	<=90mmhg	censored
21	male	rural	No	type 1	insuline	0-6years	<60yrs	<=140mmhg	<=90mmhg	censored
22	male	rural	No	type 1	insuline	0-6years	<60yrs	<=140mmhg	<=90mmhg	censored
23	female	rural	No	type 2	oral agents alone	0-6years	<60yrs	>140mmhg	>90mmhg	censored
24	female	urban	No	type 2	oral agents alone	0-6years	<60yrs	<=140mmhg	<=90mmhg	censored
25	male	urban	No	type 2	oral agents alone	0-6years	<60yrs	<=140mmhg	<=90mmhg	censored
26	female	urban	No	type 2	oral agents alone	0-6years	<60yrs	<=140mmhg	<=90mmhg	censored
27	male	rural	Yes	type 1	insuline	>=6 year	<60yrs	<=140mmhg	<=90mmhg	event
28	female	urban	No	type 2	oral agents alone	>=6 year	<60yrs	<=140mmhg	<=90mmhg	censored
29	female	urban	Yes	type 1	insuline	>=6 year	<60yrs	>140mmhg	<=90mmhg	event
30	female	rural	No	type 2	oral agents alone	0-6years	<60yrs	<=140mmhg	<=90mmhg	censored
31	female	urban	No	type 1	insuline	>=6 year	<60yrs	<=140mmhg	<=90mmhg	censored
32	female	urban	No	type 2	insuline and oral agents	>=6 year	<60yrs	<=140mmhg	<=90mmhg	censored
33	male	urban	No	type 2	oral agents alone	0-6years	>=60yrs	<=140mmhg	<=90mmhg	censored
34	male	rural	No	type 2	oral agents alone	>=6 year	<60yrs	<=140mmhg	<=90mmhg	censored
35	male	urban	Yes	type 1	insuline	0-6years	<60yrs	<=140mmhg	<=90mmhg	censored
36	female	urban	No	type 2	oral agents alone	0-6years	>=60yrs	>140mmhg	<=90mmhg	event
37	male	urban	Yes	type 2	insuline and oral agents	>=6 year	>=60yrs	<=140mmhg	<=90mmhg	event
38	female	rural	Yes	type 2	insuline	0-6years	<60yrs	<=140mmhg	<=90mmhg	censored
39	female	rural	No	type 1	insuline	0-6years	<60yrs	<=140mmhg	<=90mmhg	censored
40	male	rural	No	type 1	insuline	0-6years	<60yrs	<=140mmhg	<=90mmhg	censored
41	male	urban	No	type 1	insuline	0-6years	<60yrs	<=140mmhg	<=90mmhg	censored
42	female	urban	No	type 2	insuline and oral agents	0-6years	>=60yrs	<=140mmhg	<=90mmhg	censored
43	male	urban		type 2	oral agents alone	>=6 year	>=60yrs	<=140mmhg	<=90mmhg	event
44	female	rural	Yes	type 2	oral agents alone	0-6years	<60yrs	<=140mmhg	<=90mmhg	censored
45	male	rural	No	type 1	insuline	0-6years	<60yrs	<=140mmhg	<=90mmhg	censored
46	male	urban	No	type 2	oral agents alone	0-6years	>=60yrs	>140mmhg	<=90mmhg	censored
47	female	rural	No	type 2	insuline	0-6years	<60yrs	<=140mmhg	<=90mmhg	censored
48	female	rural	No	type 2	oral agents alone	0-6years	<60yrs	<=140mmhg	<=90mmhg	censored
49	male	urban	Yes	type 2	oral agents alone	0-6years	<60yrs	<=140mmhg	<=90mmhg	event
50	male	urban	No	type 2	oral agents alone	>=6 year	<60yrs	<=140mmhg	<=90mmhg	censored
51	female	rural	No	type 1	insuline	0-6years	<60yrs	<=140mmhg	<=90mmhg	censored
52	male	urban	No	type 2	oral agents alone	0-6years	<60yrs	<=140mmhg	<=90mmhg	censored
53	male	urban	Yes	type 2	oral agents alone	0-6years	<60yrs	<=140mmhg	<=90mmhg	censored
54	female	urban	No	type 2	oral agents alone	>=6 year	<60yrs	>140mmhg	>90mmhg	event
55	male	rural	No	type 2	oral agents alone	0-6years	<60yrs	<=140mmhg	<=90mmhg	censored
56	female	rural	Yes	type 1	insuline	0-6years	<60yrs	<=140mmhg	<=90mmhg	censored
57	female	urban	No	type 2	insuline and oral agents	>=6 year	<60yrs	>140mmhg	>90mmhg	event
58	male	rural	No	type 1	insuline	0-6years	<60yrs	<=140mmhg	<=90mmhg	censored
59	female	rural	No	type 2	insuline and oral agents	0-6years	>=60yrs	>140mmhg	<=90mmhg	censored
60	female	urban	No	type 2	oral agents alone	0-6years	<60yrs	<=140mmhg	<=90mmhg	censored
61	male	urban	No	type 1	insuline	0-6years	<60yrs	<=140mmhg	<=90mmhg	censored
62	male	urban	No	type 1	insuline	0-6years	<60yrs	<=140mmhg	<=90mmhg	censored
63	male	urban	No	type 2	oral agents alone	>=6 year	>=60yrs	<=140mmhg	<=90mmhg	event
64	male	urban	No	type 1	insuline	0-6years	<60yrs	<=140mmhg	<=90mmhg	censored
65	male	rural	No	type 2	oral agents alone	0-6years	>=60yrs	<=140mmhg	<=90mmhg	censored
66	female	rural	Yes	type 2	oral agents alone	0-6years	<60yrs	<=140mmhg	<=90mmhg	censored
67	male	urban	No	type 1	insuline	0-6years	<60yrs	<=140mmhg	<=90mmhg	censored
68	male	urban	No	type 1	insuline	0-6years	<60yrs	<=140mmhg	<=90mmhg	censored
69	female	rural	No	type 2	oral agents alone	0-6years	<60yrs	<=140mmhg	<=90mmhg	censored
70	male	rural	No	type 1	insuline	0-6years	<60yrs	<=140mmhg	<=90mmhg	censored
71	female	urban	No	type 2	oral agents alone	0-6years	<60yrs	<=140mmhg	<=90mmhg	censored
72	female	rural	No	type 2	oral agents alone	0-6years	<60yrs	<=140mmhg	<=90mmhg	censored
73	male	rural	No	type 1	insuline	0-6years	<60yrs	<=140mmhg	<=90mmhg	censored
74	male	urban	No	type 1	insuline	0-6years	<60yrs	<=140mmhg	<=90mmhg	censored
75	male	rural	No	type 2	oral agents alone	0-6years	<60yrs	<=140mmhg	<=90mmhg	censored
76	female	rural	No	type 2	oral agents alone	0-6years	<60yrs	<=140mmhg	<=90mmhg	censored
77	male	rural	No	type 2	oral agents alone	0-6years	>=60yrs	>140mmhg	<=90mmhg	censored
78	male	rural	No	type 1	insuline	0-6years	<60yrs	<=140mmhg	<=90mmhg	censored
79	male	rural	No	type 2	insuline and oral agents	0-6years	<60yrs	<=140mmhg	>90mmhg	censored
80	male	urban	No	type 2	oral agents alone	0-6years	<60yrs	>140mmhg	>90mmhg	censored
81	female	urban	No	type 1	insuline	0-6years	<60yrs	<=140mmhg	<=90mmhg	censored
82	female	urban	No	type 2	insuline and oral agents	0-6years	<60yrs	<=140mmhg	<=90mmhg	censored
83	male	urban	No	type 2	oral agents alone	>=6 year	<60yrs	<=140mmhg	>90mmhg	censored
84	female	urban	Yes	type 2	insuline	0-6years	<60yrs	<=140mmhg	<=90mmhg	censored
85	female	rural	No	type 2	oral agents alone	0-6years	<60yrs	<=140mmhg	<=90mmhg	censored
86	female	urban	No	type 1	insuline	>=6 year	<60yrs	<=140mmhg	<=90mmhg	censored
87	female	urban	No	type 2	oral agents alone	>=6 year	<60yrs	<=140mmhg	<=90mmhg	censored
88	female	rural	No	type 2	oral agents alone	0-6years	<60yrs	<=140mmhg	<=90mmhg	censored
89	female	urban	No	type 2	insuline and oral agents	0-6years	<60yrs	<=140mmhg	<=90mmhg	censored
90	female	urban	No	type 2	oral agents alone	0-6years	<60yrs	<=140mmhg	<=90mmhg	censored
91	male	urban	No	type 1	insuline	0-6years	<60yrs	<=140mmhg	<=90mmhg	censored
92	female	rural	No	type 2	oral agents alone	0-6years	<60yrs	<=140mmhg	<=90mmhg	censored
93	female	urban	No	type 2	insuline and oral agents	0-6years	<60yrs	<=140mmhg	<=90mmhg	censored
94	female	rural	No	type 2	insuline and oral agents	>=6 year	<60yrs	>140mmhg	<=90mmhg	event
95	male	urban	No	type 2	oral agents alone	0-6years	<60yrs	<=140mmhg	<=90mmhg	censored
96	male	rural	No	type 2	oral agents alone	0-6years	>=60yrs	<=140mmhg	<=90mmhg	censored
97	male	rural	No	type 2	oral agents alone	0-6years	<60yrs	>140mmhg	>90mmhg	censored
98	female	rural	No	type 2	oral agents alone	0-6years	<60yrs	<=140mmhg	<=90mmhg	censored
99	male	urban	Yes	type 2	oral agents alone	0-6years	<60yrs	>140mmhg	>90mmhg	censored
100	female	urban	No	type 2	oral agents alone	0-6years	<60yrs	<=140mmhg	<=90mmhg	censored
101	female	rural	No	type 2	oral agents alone	0-6years	<60yrs	<=140mmhg	<=90mmhg	censored
102	male	rural	No	type 2	oral agents alone	0-6years	<60yrs	<=140mmhg	<=90mmhg	censored
103	female	rural	No	type 1	insuline	0-6years	<60yrs	<=140mmhg	<=90mmhg	censored
104	female	urban	No	type 2	oral agents alone	>=6 year	<60yrs	<=140mmhg	<=90mmhg	censored
105	female	urban	No	type 2	oral agents alone	0-6years	<60yrs	<=140mmhg	<=90mmhg	censored
106	female	rural	No	type 2	oral agents alone	0-6years	<60yrs	<=140mmhg	<=90mmhg	censored
107	male	rural	No	type 2	oral agents alone	0-6years	<60yrs	<=140mmhg	<=90mmhg	censored
108	male	rural	No	type 2	oral agents alone	0-6years	<60yrs	<=140mmhg	<=90mmhg	censored
109	male	urban	No	type 2	oral agents alone	0-6years	<60yrs	>140mmhg	>90mmhg	censored
110	female	rural	Yes	type 2	insuline and oral agents	>=6 year	<60yrs	<=140mmhg	<=90mmhg	censored
111	male	urban	No	type 1	insuline	0-6years	<60yrs	<=140mmhg	<=90mmhg	censored
112	female	urban	No	type 2	oral agents alone	0-6years	<60yrs	<=140mmhg	>90mmhg	censored
113	male	urban	No	type 2	oral agents alone	0-6years	<60yrs	<=140mmhg	<=90mmhg	censored
114	female	urban	Yes	type 2	oral agents alone	0-6years	>=60yrs	<=140mmhg	<=90mmhg	censored
115	female	urban	No	type 2	oral agents alone	0-6years	<60yrs	<=140mmhg	<=90mmhg	censored
116	male	rural	No	type 1	insuline	0-6years	<60yrs	<=140mmhg	<=90mmhg	censored
117	male	rural	No	type 2	oral agents alone	0-6years	<60yrs	<=140mmhg	<=90mmhg	censored
118	female	rural	No	type 2	oral agents alone	>=6 year	<60yrs	<=140mmhg	<=90mmhg	censored
119	male	rural	No	type 2	oral agents alone	>=6 year	>=60yrs	<=140mmhg	<=90mmhg	censored
120	female	rural	No	type 1	insuline	0-6years	<60yrs	<=140mmhg	<=90mmhg	censored
121	female	rural	No	type 2	oral agents alone	>=6 year	<60yrs	<=140mmhg	<=90mmhg	censored
122	male	rural	No	type 1	insuline	0-6years	<60yrs	<=140mmhg	<=90mmhg	censored
123	male	rural	No	type 2	oral agents alone	>=6 year	<60yrs	<=140mmhg	<=90mmhg	censored
124	male	urban	No	type 2	oral agents alone	0-6years	<60yrs	<=140mmhg	<=90mmhg	censored
125	female	rural	No	type 2	oral agents alone	0-6years	<60yrs	<=140mmhg	<=90mmhg	censored
126	male	rural	No	type 2	oral agents alone	0-6years	<60yrs	<=140mmhg	<=90mmhg	censored
127	female	urban	Yes	type 2	insuline and oral agents	0-6years	<60yrs	<=140mmhg	<=90mmhg	censored
128	male	urban	No	type 2	oral agents alone	0-6years	>=60yrs	>140mmhg	<=90mmhg	censored
129	male	urban	No	type 2	oral agents alone	0-6years	<60yrs	<=140mmhg	<=90mmhg	censored
130	female	urban	No	type 2	oral agents alone	0-6years	<60yrs	<=140mmhg	>90mmhg	censored
131	male	urban	No	type 2	oral agents alone	>=6 year	<60yrs	<=140mmhg	<=90mmhg	censored
132	female	rural	No	type 2	oral agents alone	0-6years	<60yrs	<=140mmhg	<=90mmhg	censored
133	female	rural	No	type 1	insuline	0-6years	<60yrs	<=140mmhg	<=90mmhg	censored
134	female	urban	No	type 1	insuline	0-6years	<60yrs	<=140mmhg	<=90mmhg	censored
135	male	urban	No	type 2	oral agents alone	0-6years	<60yrs	<=140mmhg	<=90mmhg	censored
136	female	urban	No	type 2	oral agents alone	0-6years	<60yrs	<=140mmhg	<=90mmhg	censored
137	male	urban	No	type 2	oral agents alone	0-6years	<60yrs	<=140mmhg	<=90mmhg	censored
138	female	rural	No	type 2	oral agents alone	0-6years	<60yrs	>140mmhg	>90mmhg	censored
139	female	urban	No	type 2	oral agents alone	0-6years	>=60yrs	<=140mmhg	<=90mmhg	censored
140	female	urban	No	type 1	insuline	>=6 year	>=60yrs	<=140mmhg	<=90mmhg	censored
141	female	urban	No	type 2	oral agents alone	>=6 year	>=60yrs	<=140mmhg	<=90mmhg	censored
142	male	rural	No	type 1	insuline	>=6 year	<60yrs	<=140mmhg	<=90mmhg	censored
143	female	urban	No	type 2	oral agents alone	0-6years	<60yrs	>140mmhg	>90mmhg	censored
144	male	urban	No	type 2	insuline	>=6 year	>=60yrs	<=140mmhg	<=90mmhg	event
145	male	rural	No	type 1	insuline	0-6years	<60yrs	<=140mmhg	<=90mmhg	censored
146	female	rural	No	type 2	oral agents alone	>=6 year	<60yrs	<=140mmhg	<=90mmhg	censored
147	male	urban	No	type 1	insuline	0-6years	<60yrs	<=140mmhg	<=90mmhg	censored
148	female	urban	No	type 2	oral agents alone	0-6years	<60yrs	<=140mmhg	<=90mmhg	event
149	male	urban	No	type 2	oral agents alone	0-6years	<60yrs	<=140mmhg	<=90mmhg	censored
150	female	urban	No	type 2	oral agents alone	0-6years	<60yrs	<=140mmhg	>90mmhg	censored
151	male	rural	No	type 2	oral agents alone	0-6years	<60yrs	<=140mmhg	<=90mmhg	censored
152	male	rural	Yes	type 2	oral agents alone	0-6years	<60yrs	>140mmhg	>90mmhg	censored
153	male	urban	No	type 2	oral agents alone	>=6 year	<60yrs	<=140mmhg	<=90mmhg	censored
154	male	rural	No	type 1	insuline	0-6years	<60yrs	<=140mmhg	<=90mmhg	censored
155	female	urban	No	type 2	oral agents alone	0-6years	<60yrs	<=140mmhg	<=90mmhg	censored
156	male	urban	No	type 2	oral agents alone	0-6years	>=60yrs	<=140mmhg	<=90mmhg	censored
157	male	rural	No	type 2	oral agents alone	0-6years	>=60yrs	<=140mmhg	<=90mmhg	censored
158	male	urban	No	type 2	oral agents alone	0-6years	>=60yrs	<=140mmhg	<=90mmhg	censored
159	male	rural	No	type 2	oral agents alone	0-6years	>=60yrs	<=140mmhg	<=90mmhg	event
160	male	urban	No	type 2	oral agents alone	0-6years	>=60yrs	<=140mmhg	<=90mmhg	censored
161	female	rural	No	type 1	insuline	0-6years	<60yrs	<=140mmhg	<=90mmhg	censored
162	female	urban	No	type 2	oral agents alone	0-6years	>=60yrs	<=140mmhg	<=90mmhg	censored
163	male	rural	No	type 1	insuline	0-6years	<60yrs	<=140mmhg	<=90mmhg	censored
164	male	rural	No	type 2	oral agents alone	0-6years	<60yrs	<=140mmhg	<=90mmhg	censored
165	female	urban	No	type 2	oral agents alone	0-6years	<60yrs	<=140mmhg	<=90mmhg	censored
166	female	urban	No	type 2	oral agents alone	0-6years	<60yrs	<=140mmhg	<=90mmhg	censored
167	female	urban	Yes	type 2	oral agents alone	0-6years	>=60yrs	>140mmhg	<=90mmhg	censored
168	male	rural	Yes	type 1	insuline	0-6years	<60yrs	<=140mmhg	<=90mmhg	censored
169	female	rural	No	type 2	insuline	0-6years	<60yrs	<=140mmhg	<=90mmhg	censored
170	female	rural	No	type 2	oral agents alone	0-6years	<60yrs	<=140mmhg	<=90mmhg	censored
171	male	urban	No	type 2	oral agents alone	0-6years	<60yrs	<=140mmhg	<=90mmhg	censored
172	male	urban	No	type 2	oral agents alone	>=6 year	>=60yrs	<=140mmhg	<=90mmhg	censored
173	female	rural	No	type 2	oral agents alone	0-6years	>=60yrs	>140mmhg	<=90mmhg	censored
174	male	rural	No	type 1	insuline	0-6years	<60yrs	<=140mmhg	<=90mmhg	event
175	male	rural	No	type 2	oral agents alone	0-6years	>=60yrs	>140mmhg	<=90mmhg	censored
176	male	rural	No	type 2	oral agents alone	>=6 year	<60yrs	<=140mmhg	<=90mmhg	event
177	male	urban	No	type 2	oral agents alone	0-6years	>=60yrs	<=140mmhg	<=90mmhg	event
178	female	rural	No	type 2	oral agents alone	0-6years	<60yrs	>140mmhg	>90mmhg	censored
179	male	urban	No	type 2	oral agents alone	0-6years	<60yrs	>140mmhg	>90mmhg	event
180	female	urban	Yes	type 2	insuline and oral agents	>=6 year	<60yrs	>140mmhg	>90mmhg	event
181	male	urban	No	type 1	insuline	0-6years	<60yrs	<=140mmhg	<=90mmhg	censored
182	male	urban	No	type 2	oral agents alone	0-6years	<60yrs	<=140mmhg	<=90mmhg	censored
183	male	rural	No	type 2	oral agents alone	0-6years	>=60yrs	>140mmhg	<=90mmhg	censored
184	female	urban	Yes	type 2	oral agents alone	>=6 year	<60yrs	<=140mmhg	<=90mmhg	event
185	female	urban	No	type 2	oral agents alone	0-6years	<60yrs	>140mmhg	>90mmhg	censored
186	female	urban	No	type 2	insuline and oral agents	>=6 year	>=60yrs	<=140mmhg	<=90mmhg	event
187	male	urban	No	type 2	oral agents alone	0-6years	>=60yrs	<=140mmhg	<=90mmhg	event
188	male	rural	No	type 2	oral agents alone	0-6years	<60yrs	<=140mmhg	<=90mmhg	censored
189	female	rural	No	type 2	oral agents alone	>=6 year	<60yrs	<=140mmhg	<=90mmhg	censored
190	male	rural	No	type 1	insuline	0-6years	<60yrs	<=140mmhg	<=90mmhg	censored
191	male	urban	No	type 1	insuline	0-6years	<60yrs	<=140mmhg	<=90mmhg	censored
192	female	urban	No	type 2	insuline and oral agents	0-6years	>=60yrs	<=140mmhg	<=90mmhg	censored
193	male	urban	No	type 2	oral agents alone	0-6years	>=60yrs	<=140mmhg	<=90mmhg	event
194	female	rural	Yes	type 2	oral agents alone	0-6years	<60yrs	<=140mmhg	<=90mmhg	censored
195	male	rural	No	type 1	insuline	0-6years	<60yrs	<=140mmhg	<=90mmhg	censored
196	male	urban	No	type 2	oral agents alone	0-6years	>=60yrs	>140mmhg	<=90mmhg	censored
197	female	rural	No	type 2	insuline	0-6years	<60yrs	<=140mmhg	<=90mmhg	censored
198	female	rural	No	type 2	oral agents alone	0-6years	<60yrs	<=140mmhg	<=90mmhg	censored
199	male	urban	Yes	type 2	oral agents alone	0-6years	<60yrs	<=140mmhg	<=90mmhg	event
200	female	urban	No	type 2	oral agents alone	0-6years	>=60yrs	>140mmhg	<=90mmhg	event
201	male	urban	No	type 2	oral agents alone	>=6 year	<60yrs	<=140mmhg	<=90mmhg	censored
202	female	rural	No	type 1	insuline	0-6years	<60yrs	<=140mmhg	<=90mmhg	censored
203	female	rural	No	type 2	oral agents alone	0-6years	<60yrs	<=140mmhg	<=90mmhg	censored
204	male	rural	No	type 2	oral agents alone	0-6years	>=60yrs	>140mmhg	<=90mmhg	censored
205	male	rural	No	type 1	insuline	0-6years	<60yrs	<=140mmhg	<=90mmhg	censored
206	male	rural	No	type 2	insuline and oral agents	0-6years	<60yrs	<=140mmhg	>90mmhg	censored
207	male	urban	No	type 2	oral agents alone	0-6years	>=60yrs	>140mmhg	>90mmhg	censored
208	female	urban	No	type 1	insuline	0-6years	<60yrs	<=140mmhg	<=90mmhg	censored
209	female	urban	No	type 2	insuline and oral agents	0-6years	<60yrs	<=140mmhg	<=90mmhg	censored
210	male	urban	No	type 2	oral agents alone	>=6 year	<60yrs	<=140mmhg	>90mmhg	censored
211	male	urban	No	type 1	insuline	0-6years	<60yrs	<=140mmhg	<=90mmhg	censored
212	female	urban	Yes	type 2	oral agents alone	0-6years	<60yrs	<=140mmhg	<=90mmhg	censored
213	female	rural	No	type 2	oral agents alone	0-6years	<60yrs	<=140mmhg	<=90mmhg	censored
214	female	urban	No	type 1	insuline	>=6 year	<60yrs	<=140mmhg	<=90mmhg	censored
215	female	urban	No	type 2	oral agents alone	>=6 year	<60yrs	<=140mmhg	<=90mmhg	censored
216	female	rural	Yes	type 2	insuline and oral agents	>=6 year	<60yrs	<=140mmhg	<=90mmhg	censored
217	male	urban	No	type 1	insuline	0-6years	<60yrs	<=140mmhg	<=90mmhg	censored
218	female	urban	No	type 2	oral agents alone	0-6years	<60yrs	<=140mmhg	>90mmhg	censored
219	male	urban	No	type 2	oral agents alone	0-6years	<60yrs	<=140mmhg	<=90mmhg	censored
220	female	urban	Yes	type 2	oral agents alone	0-6years	>=60yrs	<=140mmhg	<=90mmhg	censored
221	female	urban	No	type 2	oral agents alone	0-6years	<60yrs	<=140mmhg	<=90mmhg	censored
222	male	rural	No	type 1	insuline	0-6years	<60yrs	<=140mmhg	<=90mmhg	censored
223	male	rural	No	type 2	oral agents alone	0-6years	<60yrs	<=140mmhg	<=90mmhg	censored
224	female	rural	No	type 2	oral agents alone	>=6 year	<60yrs	<=140mmhg	<=90mmhg	censored
225	female	rural	No	type 2	oral agents alone	0-6years	<60yrs	<=140mmhg	<=90mmhg	censored
226	female	urban	No	type 1	insuline	>=6 year	<60yrs	<=140mmhg	<=90mmhg	censored
227	female	urban	No	type 2	insuline and oral agents	>=6 year	<60yrs	<=140mmhg	<=90mmhg	censored
228	male	rural	No	type 1	insuline	0-6years	<60yrs	<=140mmhg	<=90mmhg	censored
229	male	urban	No	type 2	oral agents alone	0-6years	>=60yrs	<=140mmhg	<=90mmhg	censored
230	male	rural	No	type 2	oral agents alone	>=6 year	<60yrs	<=140mmhg	<=90mmhg	censored
231	male	urban	Yes	type 1	insuline	0-6years	<60yrs	<=140mmhg	<=90mmhg	censored
232	female	urban	No	type 2	oral agents alone	0-6years	>=60yrs	>140mmhg	<=90mmhg	event
233	male	urban	Yes	type 2	insuline and oral agents	>=6 year	>=60yrs	<=140mmhg	<=90mmhg	event
234	female	rural	Yes	type 2	insuline	0-6years	<60yrs	<=140mmhg	<=90mmhg	censored
235	female	rural	No	type 1	insuline	0-6years	<60yrs	<=140mmhg	<=90mmhg	censored
236	male	rural	No	type 1	insuline	0-6years	<60yrs	<=140mmhg	<=90mmhg	censored
237	male	urban	No	type 1	insuline	0-6years	<60yrs	<=140mmhg	<=90mmhg	censored
238	female	urban	No	type 2	insuline and oral agents	0-6years	>=60yrs	<=140mmhg	<=90mmhg	censored
239	female	urban	No	type 2	oral agents alone	0-6years	<60yrs	<=140mmhg	<=90mmhg	censored
240	male	urban	No	type 1	insuline	0-6years	<60yrs	<=140mmhg	<=90mmhg	censored
241	male	urban	No	type 1	insuline	0-6years	<60yrs	<=140mmhg	<=90mmhg	censored
242	male	urban	No	type 2	oral agents alone	>=6 year	>=60yrs	<=140mmhg	<=90mmhg	event
243	male	urban	No	type 1	insuline	0-6years	<60yrs	<=140mmhg	<=90mmhg	censored
244	male	rural	No	type 2	oral agents alone	0-6years	>=60yrs	<=140mmhg	<=90mmhg	censored
245	female	rural	Yes	type 2	oral agents alone	0-6years	<60yrs	<=140mmhg	<=90mmhg	censored
246	male	urban	No	type 1	insuline	0-6years	<60yrs	<=140mmhg	<=90mmhg	censored
247	male	urban	No	type 1	insuline	0-6years	<60yrs	<=140mmhg	<=90mmhg	censored
248	female	rural	No	type 2	oral agents alone	0-6years	<60yrs	<=140mmhg	<=90mmhg	censored
249	male	rural	No	type 1	insuline	0-6years	<60yrs	<=140mmhg	<=90mmhg	censored
250	female	urban	No	type 2	oral agents alone	0-6years	<60yrs	<=140mmhg	<=90mmhg	censored
251	female	urban	No	type 2	oral agents alone	0-6years	<60yrs	<=140mmhg	<=90mmhg	censored
252	female	rural	No	type 2	oral agents alone	0-6years	<60yrs	<=140mmhg	<=90mmhg	censored
253	male	rural	No	type 2	oral agents alone	0-6years	<60yrs	<=140mmhg	<=90mmhg	censored
254	female	rural	No	type 1	insuline	0-6years	<60yrs	<=140mmhg	<=90mmhg	censored
255	female	urban	No	type 2	oral agents alone	>=6 year	<60yrs	<=140mmhg	<=90mmhg	censored
256	female	urban	No	type 2	oral agents alone	0-6years	<60yrs	<=140mmhg	<=90mmhg	censored
257	female	rural	No	type 2	oral agents alone	0-6years	<60yrs	<=140mmhg	<=90mmhg	censored
258	male	rural	No	type 2	oral agents alone	0-6years	<60yrs	<=140mmhg	<=90mmhg	censored
259	male	rural	No	type 2	oral agents alone	0-6years	<60yrs	<=140mmhg	<=90mmhg	censored
260	male	urban	No	type 2	oral agents alone	0-6years	<60yrs	>140mmhg	>90mmhg	censored
261	female	rural	Yes	type 2	insuline and oral agents	>=6 year	<60yrs	<=140mmhg	<=90mmhg	censored
262	male	urban	No	type 1	insuline	0-6years	<60yrs	<=140mmhg	<=90mmhg	censored
263	female	urban	No	type 2	oral agents alone	0-6years	<60yrs	<=140mmhg	>90mmhg	censored
264	female	urban	Yes	type 2	oral agents alone	>=6 year	<60yrs	<=140mmhg	<=90mmhg	event
265	female	urban	No	type 2	oral agents alone	0-6years	<60yrs	>140mmhg	>90mmhg	censored
266	male	urban	No	type 1	insuline	0-6years	<60yrs	<=140mmhg	<=90mmhg	censored
267	male	urban	No	type 2	oral agents alone	0-6years	<60yrs	<=140mmhg	<=90mmhg	censored
268	male	urban	No	type 2	oral agents alone	0-6years	<60yrs	<=140mmhg	<=90mmhg	censored
269	male	rural	No	type 2	oral agents alone	0-6years	>=60yrs	<=140mmhg	<=90mmhg	event
270	male	rural	No	type 2	oral agents alone	>=6 year	<60yrs	<=140mmhg	<=90mmhg	censored
